# Supplementary material for: Dosimetric advantages of non-coplanar volumetric modulated arc therapy (VMAT) using biaxially rotational dynamic radiation therapy compared with coplanar VMAT in prostate stereotactic body radiation therapy with focal boost
Source: Jpn J Radiol. 2026 Apr 30;44(7):1290–8. doi: 10.1007/s11604-026-01974-y (PMC13315264; doi:10.1007/s11604-026-01974-y)
Supplement: Supplementary file 1 — Supplementary Material 1: Prescriptions and dose constraints of targets and organs at riskused in the hypo-FLAME study [21]. GTV, gross tumor volume; CI, confidence interval; CTV, clinical target volume; PTV, planning target volume; PRV, planning organ at risk volume. [file 11604_2026_1974_MOESM1_ESM.xlsx]

## Sheet: supplement
	Supplementary Table 1.	Prescriptions and dose constraints of targets and organs at risk used in the hypo-FLAME study [21]
		Structure	Volume	Expeced dose
		GTV
			≥ 99%	35 Gy (aimed up to 50Gy)
			0.1cc	52 Gy
		CTV_prostate
			≥ 99%	35 Gy
		PTV_prostate
			≥ 99%	33.25 Gy
		CTV_seminal vesivles
			≥ 99%	30 Gy
		PTV_seminal vesivles
			≥ 99%	30 Gy
		Rectum
			0.035 cc	< 40 Gy
			< 1 cc	38 Gy
			< 2 cc (if possible <1 cc)	35 Gy
			≤ 15 %	32 Gy
			≤ 20 %	28 Gy
		PRV_Rectum
			0.035 cc	< 42 Gy
		Urethra
			0.035 cc	< 42 Gy
		PRV_Urethra
			0.035 cc	< 42 Gy
		Bladder
			< 1 cc	42 Gy
			< 5 cc	37 Gy
			≤ 15 %	32 Gy
			≤ 20 %	28 Gy
		Penile Bulb
			≤ 90 %	20 Gy
		Femoral head and neck
			≤ 5 %	28 Gy
		Small bowel
			< 5 cc	19.5 Gy
			0.035 cc	35 Gy
